# Supplementary material for: Tracking the Epidemiologic Shifts in Hepatitis A Sero-Prevalence Using Age Stratification: A Cross-Sectional Study at Jordan University Hospital
Source: Pathogens. 2021 Aug 26;10(9):1081. doi: 10.3390/pathogens10091081 (PMC8468970; doi:10.3390/pathogens10091081)
Supplement: Supplementary file 1 [file pathogens-10-01081-s001.zip]

Archive with 1 entries (1 files):
- pathogens-1335583-supplementary.pdf
